# Supplementary material for: CSF Markers of Oxidative Stress Are Associated with Brain Atrophy and Iron Accumulation in a 2-Year Longitudinal Cohort of Early MS
Source: Int J Mol Sci. 2023 Jun 12;24(12):10048. doi: 10.3390/ijms241210048 (PMC10298232; doi:10.3390/ijms241210048)
Supplement: Supplementary file 1 [file ijms-24-10048-s001.zip]

Archive with 1 entries (1 files):
- ijms-2392752-supplementary.pdf
